# Supplementary material for: Computational identification of HCV neutralizing antibodies with a common HCDR3 disulfide bond motif in the antibody repertoires of infected individuals
Source: Nat Commun. 2022 Jun 8;13:3178. doi: 10.1038/s41467-022-30865-9 (PMC9177688; doi:10.1038/s41467-022-30865-9)
Supplement: Supplementary file 3 — Supplementary Data 1 [file 41467_2022_30865_MOESM3_ESM.zip]

Archive with 3 entries (3 files):
- CV_angles.txt.txt
- CV_dihedrals.txt.txt
- CV_respairs.txt.txt
