# Supplementary material for: Computational identification of HCV neutralizing antibodies with a common HCDR3 disulfide bond motif in the antibody repertoires of infected individuals
Source: Nat Commun. 2022 Jun 8;13:3178. doi: 10.1038/s41467-022-30865-9 (PMC9177688; doi:10.1038/s41467-022-30865-9)
Supplement: Supplementary file 3 — Supplementary Data 1 [file 41467_2022_30865_MOESM3_ESM.zip › CV_angles.txt.txt]

42:CA-105:CA-158:CA
42:CA-105:CA-74:CA
42:CA-105:CA-4:CA
216:CA-105:CA-4:CA
220:CA-105:CA-4:CA
216:CA-105:CA-74:CA
220:CA-105:CA-74:CA
