# Supplementary material for: Computational identification of HCV neutralizing antibodies with a common HCDR3 disulfide bond motif in the antibody repertoires of infected individuals
Source: Nat Commun. 2022 Jun 8;13:3178. doi: 10.1038/s41467-022-30865-9 (PMC9177688; doi:10.1038/s41467-022-30865-9)
Supplement: Supplementary file 3 — Supplementary Data 1 [file 41467_2022_30865_MOESM3_ESM.zip › CV_respairs.txt.txt]

95-1
95-2
95-3
95-4
95-5
95-6
95-20
95-21
95-22
95-23
95-24
95-25
95-26
95-27
95-28
95-29
95-31
95-32
95-33
95-34
95-35
95-36
95-37
95-38
95-45
95-46
95-47
95-48
95-49
95-50
95-51
95-52
95-53
95-78
95-79
95-80
95-93
95-94
95-115
95-116
95-117
95-118
95-119
95-154
95-155
95-156
95-157
95-158
95-159
95-160
95-161
95-168
95-169
95-170
95-171
95-172
95-173
95-174
95-175
95-176
95-178
95-179
95-180
95-181
95-214
95-215
95-216
95-217
95-218
95-219
95-220
95-221
95-222
95-223
96-1
96-2
96-3
96-4
96-5
96-6
96-20
96-21
96-22
96-23
96-24
96-25
96-26
96-27
96-28
96-29
96-31
96-32
96-33
96-34
96-35
96-36
96-37
96-38
96-45
96-46
96-47
96-48
96-49
96-50
96-51
96-52
96-53
96-78
96-79
96-80
96-93
96-94
96-115
96-116
96-117
96-118
96-119
96-154
96-155
96-156
96-157
96-158
96-159
96-160
96-161
96-168
96-169
96-170
96-171
96-172
96-173
96-174
96-175
96-176
96-178
96-179
96-180
96-181
96-214
96-215
96-216
96-217
96-218
96-219
96-220
96-221
96-222
96-223
97-1
97-2
97-3
97-4
97-5
97-6
97-20
97-21
97-22
97-23
97-24
97-25
97-26
97-27
97-28
97-29
97-31
97-32
97-33
97-34
97-35
97-36
97-37
97-38
97-45
97-46
97-47
97-48
97-49
97-50
97-51
97-52
97-53
97-78
97-79
97-80
97-93
97-94
97-115
97-116
97-117
97-118
97-119
97-154
97-155
97-156
97-157
97-158
97-159
97-160
97-161
97-168
97-169
97-170
97-171
97-172
97-173
97-174
97-175
97-176
97-178
97-179
97-180
97-181
97-214
97-215
97-216
97-217
97-218
97-219
97-220
97-221
97-222
97-223
98-1
98-2
98-3
98-4
98-5
98-6
98-20
98-21
98-22
98-23
98-24
98-25
98-26
98-27
98-28
98-29
98-31
98-32
98-33
98-34
98-35
98-36
98-37
98-38
98-45
98-46
98-47
98-48
98-49
98-50
98-51
98-52
98-53
98-78
98-79
98-80
98-93
98-94
98-115
98-116
98-117
98-118
98-119
98-154
98-155
98-156
98-157
98-158
98-159
98-160
98-161
98-168
98-169
98-170
98-171
98-172
98-173
98-174
98-175
98-176
98-178
98-179
98-180
98-181
98-214
98-215
98-216
98-217
98-218
98-219
98-220
98-221
98-222
98-223
99-1
99-2
99-3
99-4
99-5
99-6
99-20
99-21
99-22
99-23
99-24
99-25
99-26
99-27
99-28
99-29
99-31
99-32
99-33
99-34
99-35
99-36
99-37
99-38
99-45
99-46
99-47
99-48
99-49
99-50
99-51
99-52
99-53
99-78
99-79
99-80
99-93
99-94
99-115
99-116
99-117
99-118
99-119
99-154
99-155
99-156
99-157
99-158
99-159
99-160
99-161
99-168
99-169
99-170
99-171
99-172
99-173
99-174
99-175
99-176
99-178
99-179
99-180
99-181
99-214
99-215
99-216
99-217
99-218
99-219
99-220
99-221
99-222
99-223
100-1
100-2
100-3
100-4
100-5
100-6
100-20
100-21
100-22
100-23
100-24
100-25
100-26
100-27
100-28
100-29
100-31
100-32
100-33
100-34
100-35
100-36
100-37
100-38
100-45
100-46
100-47
100-48
100-49
100-50
100-51
100-52
100-53
100-78
100-79
100-80
100-93
100-94
100-115
100-116
100-117
100-118
100-119
100-154
100-155
100-156
100-157
100-158
100-159
100-160
100-161
100-168
100-169
100-170
100-171
100-172
100-173
100-174
100-175
100-176
100-178
100-179
100-180
100-181
100-214
100-215
100-216
100-217
100-218
100-219
100-220
100-221
100-222
100-223
101-1
101-2
101-3
101-4
101-5
101-6
101-20
101-21
101-22
101-23
101-24
101-25
101-26
101-27
101-28
101-29
101-31
101-32
101-33
101-34
101-35
101-36
101-37
101-38
101-45
101-46
101-47
101-48
101-49
101-50
101-51
101-52
101-53
101-78
101-79
101-80
101-93
101-94
101-115
101-116
101-117
101-118
101-119
101-154
101-155
101-156
101-157
101-158
101-159
101-160
101-161
101-168
101-169
101-170
101-171
101-172
101-173
101-174
101-175
101-176
101-178
101-179
101-180
101-181
101-214
101-215
101-216
101-217
101-218
101-219
101-220
101-221
101-222
101-223
102-1
102-2
102-3
102-4
102-5
102-6
102-20
102-21
102-22
102-23
102-24
102-25
102-26
102-27
102-28
102-29
102-31
102-32
102-33
102-34
102-35
102-36
102-37
102-38
102-45
102-46
102-47
102-48
102-49
102-50
102-51
102-52
102-53
102-78
102-79
102-80
102-93
102-94
102-115
102-116
102-117
102-118
102-119
102-154
102-155
102-156
102-157
102-158
102-159
102-160
102-161
102-168
102-169
102-170
102-171
102-172
102-173
102-174
102-175
102-176
102-178
102-179
102-180
102-181
102-214
102-215
102-216
102-217
102-218
102-219
102-220
102-221
102-222
102-223
103-1
103-2
103-3
103-4
103-5
103-6
103-20
103-21
103-22
103-23
103-24
103-25
103-26
103-27
103-28
103-29
103-31
103-32
103-33
103-34
103-35
103-36
103-37
103-38
103-45
103-46
103-47
103-48
103-49
103-50
103-51
103-52
103-53
103-78
103-79
103-80
103-93
103-94
103-115
103-116
103-117
103-118
103-119
103-154
103-155
103-156
103-157
103-158
103-159
103-160
103-161
103-168
103-169
103-170
103-171
103-172
103-173
103-174
103-175
103-176
103-178
103-179
103-180
103-181
103-214
103-215
103-216
103-217
103-218
103-219
103-220
103-221
103-222
103-223
104-1
104-2
104-3
104-4
104-5
104-6
104-20
104-21
104-22
104-23
104-24
104-25
104-26
104-27
104-28
104-29
104-31
104-32
104-33
104-34
104-35
104-36
104-37
104-38
104-45
104-46
104-47
104-48
104-49
104-50
104-51
104-52
104-53
104-78
104-79
104-80
104-93
104-94
104-115
104-116
104-117
104-118
104-119
104-154
104-155
104-156
104-157
104-158
104-159
104-160
104-161
104-168
104-169
104-170
104-171
104-172
104-173
104-174
104-175
104-176
104-178
104-179
104-180
104-181
104-214
104-215
104-216
104-217
104-218
104-219
104-220
104-221
104-222
104-223
105-1
105-2
105-3
105-4
105-5
105-6
105-20
105-21
105-22
105-23
105-24
105-25
105-26
105-27
105-28
105-29
105-31
105-32
105-33
105-34
105-35
105-36
105-37
105-38
105-45
105-46
105-47
105-48
105-49
105-50
105-51
105-52
105-53
105-78
105-79
105-80
105-93
105-94
105-115
105-116
105-117
105-118
105-119
105-154
105-155
105-156
105-157
105-158
105-159
105-160
105-161
105-168
105-169
105-170
105-171
105-172
105-173
105-174
105-175
105-176
105-178
105-179
105-180
105-181
105-214
105-215
105-216
105-217
105-218
105-219
105-220
105-221
105-222
105-223
106-1
106-2
106-3
106-4
106-5
106-6
106-20
106-21
106-22
106-23
106-24
106-25
106-26
106-27
106-28
106-29
106-31
106-32
106-33
106-34
106-35
106-36
106-37
106-38
106-45
106-46
106-47
106-48
106-49
106-50
106-51
106-52
106-53
106-78
106-79
106-80
106-93
106-94
106-115
106-116
106-117
106-118
106-119
106-154
106-155
106-156
106-157
106-158
106-159
106-160
106-161
106-168
106-169
106-170
106-171
106-172
106-173
106-174
106-175
106-176
106-178
106-179
106-180
106-181
106-214
106-215
106-216
106-217
106-218
106-219
106-220
106-221
106-222
106-223
107-1
107-2
107-3
107-4
107-5
107-6
107-20
107-21
107-22
107-23
107-24
107-25
107-26
107-27
107-28
107-29
107-31
107-32
107-33
107-34
107-35
107-36
107-37
107-38
107-45
107-46
107-47
107-48
107-49
107-50
107-51
107-52
107-53
107-78
107-79
107-80
107-93
107-94
107-115
107-116
107-117
107-118
107-119
107-154
107-155
107-156
107-157
107-158
107-159
107-160
107-161
107-168
107-169
107-170
107-171
107-172
107-173
107-174
107-175
107-176
107-178
107-179
107-180
107-181
107-214
107-215
107-216
107-217
107-218
107-219
107-220
107-221
107-222
107-223
108-1
108-2
108-3
108-4
108-5
108-6
108-20
108-21
108-22
108-23
108-24
108-25
108-26
108-27
108-28
108-29
108-31
108-32
108-33
108-34
108-35
108-36
108-37
108-38
108-45
108-46
108-47
108-48
108-49
108-50
108-51
108-52
108-53
108-78
108-79
108-80
108-93
108-94
108-115
108-116
108-117
108-118
108-119
108-154
108-155
108-156
108-157
108-158
108-159
108-160
108-161
108-168
108-169
108-170
108-171
108-172
108-173
108-174
108-175
108-176
108-178
108-179
108-180
108-181
108-214
108-215
108-216
108-217
108-218
108-219
108-220
108-221
108-222
108-223
109-1
109-2
109-3
109-4
109-5
109-6
109-20
109-21
109-22
109-23
109-24
109-25
109-26
109-27
109-28
109-29
109-31
109-32
109-33
109-34
109-35
109-36
109-37
109-38
109-45
109-46
109-47
109-48
109-49
109-50
109-51
109-52
109-53
109-78
109-79
109-80
109-93
109-94
109-115
109-116
109-117
109-118
109-119
109-154
109-155
109-156
109-157
109-158
109-159
109-160
109-161
109-168
109-169
109-170
109-171
109-172
109-173
109-174
109-175
109-176
109-178
109-179
109-180
109-181
109-214
109-215
109-216
109-217
109-218
109-219
109-220
109-221
109-222
109-223
110-1
110-2
110-3
110-4
110-5
110-6
110-20
110-21
110-22
110-23
110-24
110-25
110-26
110-27
110-28
110-29
110-31
110-32
110-33
110-34
110-35
110-36
110-37
110-38
110-45
110-46
110-47
110-48
110-49
110-50
110-51
110-52
110-53
110-78
110-79
110-80
110-93
110-94
110-115
110-116
110-117
110-118
110-119
110-154
110-155
110-156
110-157
110-158
110-159
110-160
110-161
110-168
110-169
110-170
110-171
110-172
110-173
110-174
110-175
110-176
110-178
110-179
110-180
110-181
110-214
110-215
110-216
110-217
110-218
110-219
110-220
110-221
110-222
110-223
111-1
111-2
111-3
111-4
111-5
111-6
111-20
111-21
111-22
111-23
111-24
111-25
111-26
111-27
111-28
111-29
111-31
111-32
111-33
111-34
111-35
111-36
111-37
111-38
111-45
111-46
111-47
111-48
111-49
111-50
111-51
111-52
111-53
111-78
111-79
111-80
111-93
111-94
111-115
111-116
111-117
111-118
111-119
111-154
111-155
111-156
111-157
111-158
111-159
111-160
111-161
111-168
111-169
111-170
111-171
111-172
111-173
111-174
111-175
111-176
111-178
111-179
111-180
111-181
111-214
111-215
111-216
111-217
111-218
111-219
111-220
111-221
111-222
111-223
112-1
112-2
112-3
112-4
112-5
112-6
112-20
112-21
112-22
112-23
112-24
112-25
112-26
112-27
112-28
112-29
112-31
112-32
112-33
112-34
112-35
112-36
112-37
112-38
112-45
112-46
112-47
112-48
112-49
112-50
112-51
112-52
112-53
112-78
112-79
112-80
112-93
112-94
112-115
112-116
112-117
112-118
112-119
112-154
112-155
112-156
112-157
112-158
112-159
112-160
112-161
112-168
112-169
112-170
112-171
112-172
112-173
112-174
112-175
112-176
112-178
112-179
112-180
112-181
112-214
112-215
112-216
112-217
112-218
112-219
112-220
112-221
112-222
112-223
113-1
113-2
113-3
113-4
113-5
113-6
113-20
113-21
113-22
113-23
113-24
113-25
113-26
113-27
113-28
113-29
113-31
113-32
113-33
113-34
113-35
113-36
113-37
113-38
113-45
113-46
113-47
113-48
113-49
113-50
113-51
113-52
113-53
113-78
113-79
113-80
113-93
113-94
113-115
113-116
113-117
113-118
113-119
113-154
113-155
113-156
113-157
113-158
113-159
113-160
113-161
113-168
113-169
113-170
113-171
113-172
113-173
113-174
113-175
113-176
113-178
113-179
113-180
113-181
113-214
113-215
113-216
113-217
113-218
113-219
113-220
113-221
113-222
113-223
114-1
114-2
114-3
114-4
114-5
114-6
114-20
114-21
114-22
114-23
114-24
114-25
114-26
114-27
114-28
114-29
114-31
114-32
114-33
114-34
114-35
114-36
114-37
114-38
114-45
114-46
114-47
114-48
114-49
114-50
114-51
114-52
114-53
114-78
114-79
114-80
114-93
114-94
114-115
114-116
114-117
114-118
114-119
114-154
114-155
114-156
114-157
114-158
114-159
114-160
114-161
114-168
114-169
114-170
114-171
114-172
114-173
114-174
114-175
114-176
114-178
114-179
114-180
114-181
114-214
114-215
114-216
114-217
114-218
114-219
114-220
114-221
114-222
114-223
