# Supplementary material for: Computational identification of HCV neutralizing antibodies with a common HCDR3 disulfide bond motif in the antibody repertoires of infected individuals
Source: Nat Commun. 2022 Jun 8;13:3178. doi: 10.1038/s41467-022-30865-9 (PMC9177688; doi:10.1038/s41467-022-30865-9)
Supplement: Supplementary file 5 — Source Data [file 41467_2022_30865_MOESM5_ESM.xlsx]

## Sheet: Figure 2
Figure 2c - raw data
	E2	Ab concentration, ng/mL	HEPC3.1	HEPC3.1	HEPC3.4	HEPC3.4	HEPC3	HEPC3	HC33.1	HC33.1
	1a157 E2	10	2.146	2.121	1.779	1.85	2.473	2.413	2.579	2.446
		3.33333	2.274	2.117	1.674	1.701	2.424	2.32	2.339	2.369
		1.11111	2.196	2.063	1.593	1.582	2.379	2.338	2.218	2.212
		0.37037	2.078	1.937	1.281	1.211	2.313	2.225	2.03	2.063
		0.123457	1.856	1.714	0.829	0.804	2.046	2.015	1.611	1.551
		0.041152	1.408	1.278	0.434	0.434	1.78	1.718	0.961	1.025
		0.013717	0.756	0.711	0.196	0.228	1.194	1.214	0.447	0.476
		0.004572	0.352	0.33	0.11	0.107	0.644	0.583	0.204	0.218
		0.001524	0.161	0.168	0.065	0.074	0.284	0.251	0.103	0.103
		0.000508	0.094	0.116	0.058	0.057	0.128	0.118	0.091	0.075
		0.000169	0.065	0.063	0.053	0.055	0.08	0.088	0.059	0.06
		5.65e-05	0.059	0.057	0.052	0.062	0.069	0.078	0.08	0.086
	E2	Ab concentration, ng/mL	HEPC3.1	HEPC3.1	HEPC3.4	HEPC3.4	HEPC3	HEPC3	HC33.1	HC33.1
	1a157 E2ΔFRLY	10	0.066	0.049	0.051	0.056	0.065	0.065	2.511	2.38
		3.33333	0.048	0.048	0.072	0.05	0.094	0.064	2.39	2.444
		1.11111	0.052	0.048	0.049	0.053	0.058	0.067	2.326	2.378
		0.37037	0.053	0.054	0.049	0.065	0.075	0.081	2.239	2.26
		0.123457	0.047	0.047	0.075	0.054	0.079	0.061	1.944	1.979
		0.041152	0.073	0.049	0.062	0.049	0.05	0.052	1.42	1.469
		0.013717	0.051	0.051	0.053	0.053	0.05	0.061	0.763	0.794
		0.004572	0.049	0.049	0.048	0.048	0.065	0.062	0.349	0.382
		0.001524	0.049	0.048	0.048	0.049	0.05	0.051	0.154	0.185
		0.000508	0.049	0.048	0.049	0.047	0.062	0.056	0.093	0.088
		0.000169	0.048	0.062	0.045	0.061	0.051	0.051	0.064	0.062
		5.65e-05	0.049	0.049	0.047	0.054	0.051	0.062	0.054	0.057

## Sheet: Figure 5
Figures 5b and 5c - raw data					Linear correlation curve
	Antibody name	Angle	Dihedral		X (angle)	Y (dihedral)	3σ uncertanty
	Kol	31.8659	-33.0716		10	1.58153	20.2594
	CDC2-C2	29.9948	-31.3927		11.8367	-1.96675	19.4597
	HEPC3_4	27.8467	-32.8311		13.6735	-5.51502	18.6922
	HEPC3_1	13.4496	-10.6498		15.5102	-9.0633	17.9613
	27C3	77.6555	-151.092		17.3469	-12.6116	17.2716
	13PL	41.9851	46.0802		19.1837	-16.1599	16.628
	8F9	19.9919	26.4267		21.0204	-19.7081	16.0363
	R13	95.6932	-162.444		22.8571	-23.2564	15.5024
	HEPC3	80.3288	-148.76		24.6939	-26.8047	15.0324
	dmCBTAU	28.4691	29.5837		26.5306	-30.353	14.6325
	DH822	33.4235	28.8865		28.3673	-33.9012	14.3085
	AR3A	17.1221	-17.5882		30.2041	-37.4495	14.0658
	AR3C	22.7631	-19.751		32.0408	-40.9978	13.9085
	652Int	37.4532	-47.7279		33.8776	-44.5461	13.8396
	HC11	11.2825	-5.01812		35.7143	-48.0943	13.8604
	AR3X	55.3924	-77.4767		37.551	-51.6426	13.9705
	C05	81.177	160.493		39.3878	-55.1909	14.1677
	ADI	51.0335	-70.8473		41.2245	-58.7392	14.4487
	1002-1E01	80.2971	127.292		43.0612	-62.2875	14.8085
	HEPC74	46.7821	-51.9184		44.898	-65.8357	15.2416
	CB002.5	36.4883	39.0168		46.7347	-69.384	15.7419
	H2227	46.421	63.3653		48.5714	-72.9323	16.3034
	Fab668	53.7064	-111.004		50.4082	-76.4806	16.9197
	3-25	22.2923	29.1433		52.2449	-80.0288	17.5853
	H1244	51.3354	80.4399		54.0816	-83.5771	18.2948
	652UCA	50.7403	77.6181		55.9184	-87.1254	19.0431
	m336	21.9703	-22.2268		57.7551	-90.6737	19.826
					59.5918	-94.2219	20.6395
					61.4286	-97.7702	21.4801
					63.2653	-101.319	22.3447
					65.102	-104.867	23.2307
					66.9388	-108.415	24.1358
					68.7755	-111.963	25.0578
					70.6122	-115.512	25.995
					72.449	-119.06	26.9457
					74.2857	-122.608	27.9086
					76.1224	-126.156	28.8825
					77.9592	-129.705	29.8663
					79.7959	-133.253	30.859
					81.6327	-136.801	31.8599
					83.4694	-140.35	32.8681
					85.3061	-143.898	33.883
					87.1429	-147.446	34.9041
					88.9796	-150.994	35.9307
					90.8163	-154.543	36.9625
					92.6531	-158.091	37.999
					94.4898	-161.639	39.0399
					96.3265	-165.187	40.0848
					98.1633	-168.736	41.1333
					100	-172.284	42.1853

## Sheet: Figure S2
Supplementary Figure 2 - raw data
		E2 from strain
	Antibody	1a09	1a31	1a38	1a53	1a72	1a80	1a116	1a123	1a129	1a142	1a154	1a157	1b09	1b14	1b21	1b34	1b38	1b52
	HEPC3.1	1.3667	0.2168	3.0096	2.9934	2.8404	0.0636	0.0932	0.0561	2.4261	0.0671	0.1208	2.8694	2.8833	1.2557	0.1333	2.4655	2.2803	2.7897
		1.2557	0.2054	2.7752	2.7348	2.561	0.0616	0.0916	0.0658	2.0846	0.0613	0.1207	2.7687	2.8743	1.0834	0.1321	2.1153	2.1001	2.6948
	HEPC3-3.1CDRH3	0.2035	0.1869	0.7148	1.3257	0.9222	0.0657	0.087	0.0555	0.1715	0.0586	0.0923	1.9024	0.2645	0.0645	0.1257	0.1825	0.0989	0.1624
		0.1922	0.1869	0.6609	1.1559	0.8778	0.0658	0.088	0.056	0.1613	0.0602	0.0954	1.8637	0.2678	0.0655	0.1256	0.1673	0.0933	0.165
	HEPC3.2	0.066	0.1339	0.0688	0.0672	0.0629	0.0599	0.0727	0.0634	0.0968	0.0772	0.0752	0.0625	0.0615	0.0642	0.0593	0.0577	0.0667	0.0598
		0.0703	0.1333	0.0725	0.0622	0.0545	0.0603	0.0719	0.0602	0.1026	0.062	0.0787	0.0628	0.0622	0.0639	0.0661	0.0595	0.0599	0.0607
	HEPC3-3.2CDRH3	0.0654	0.1301	0.0697	0.0626	0.0612	0.0591	0.0749	0.0604	0.0991	0.0599	0.076	0.074	0.0636	0.0646	0.0631	0.0604	0.0608	0.0608
		0.0661	0.1292	0.0682	0.0619	0.0608	0.0609	0.0697	0.0614	0.0986	0.0617	0.0795	0.0793	0.0636	0.069	0.0671	0.0667	0.0667	0.0669
	HEPC3.3	0.0634	0.1305	0.0659	0.0607	0.0555	0.0574	0.0709	0.0593	0.0946	0.0582	0.0749	0.0712	0.0609	0.0544	0.0545	0.0553	0.0557	0.0526
		0.0662	0.1282	0.0615	0.059	0.0565	0.0573	0.0662	0.0546	0.0948	0.057	0.0722	0.0587	0.0588	0.0577	0.0573	0.0569	0.0567	0.0569
	HEPC3-3.3CDRH3	0.0635	0.1254	0.0649	0.0583	0.0573	0.0506	0.0692	0.0573	0.0942	0.0566	0.0748	0.0589	0.0593	0.0586	0.0578	0.0571	0.057	0.0576
		0.0652	0.1288	0.0652	0.0586	0.0575	0.0578	0.0715	0.0579	0.0963	0.0594	0.0766	0.062	0.0666	0.0603	0.0642	0.06	0.0616	0.0622
	HEPC3.4	2.2275	0.2026	2.6908	1.401	0.857	0.7189	0.0916	0.0569	0.1525	1.6915	0.0973	2.5257	2.7183	1.228	0.127	2.3001	2.0364	1.5928
		2.1636	0.1831	2.4373	1.1536	0.7275	0.8131	0.0834	0.0554	0.1355	1.5164	0.0893	2.416	2.5962	1.0515	0.1288	2.3368	1.7894	1.5489
	HEPC3-3.4CDRH3	0.8492	0.1764	0.1543	1.5641	0.3392	0.2592	0.0814	0.0542	0.4307	0.1086	0.0857	2.1905	0.0919	0.06	0.1168	0.1086	0.0652	0.0625
		0.8009	0.167	0.1492	1.4596	0.3084	0.225	0.0809	0.0552	0.4	0.1043	0.0878	2.1506	0.0924	0.0668	0.1269	0.1119	0.0651	0.062
	HEPC3.5	0.0668	0.1312	0.0757	0.0675	0.0608	0.0577	0.0721	0.058	0.0919	0.058	0.0753	0.088	0.0612	0.0585	0.0589	0.0594	0.0575	0.0579
		0.0652	0.1236	0.0749	0.0641	0.0579	0.0573	0.0684	0.0553	0.0907	0.0574	0.0731	0.0919	0.0611	0.0673	0.0576	0.063	0.0581	0.0587
	HEPC3-3.5CDRH3	0.0624	0.1212	0.0675	0.0587	0.0618	0.0568	0.0682	0.0574	0.0903	0.0574	0.0744	0.0719	0.0618	0.0575	0.0573	0.0579	0.0568	0.0578
		0.0648	0.1235	0.0681	0.059	0.0574	0.0579	0.0693	0.0577	0.0924	0.0596	0.0734	0.072	0.0606	0.0654	0.0632	0.0612	0.0627	0.0621
	HEPC3.6	0.0637	0.1237	0.0662	0.0599	0.0584	0.0579	0.0707	0.0592	0.0927	0.0604	0.0741	0.0654	0.0593	0.058	0.055	0.0561	0.058	0.0579
		0.0639	0.1211	0.5853	0.0592	0.0579	0.0572	0.0686	0.0569	0.0915	0.0546	0.0736	0.0647	0.0598	0.0577	0.0585	0.0581	0.0577	0.0589
	HEPC3-3.6CDRH3	0.0625	0.1177	0.065	0.0593	0.058	0.0579	0.0678	0.0577	0.0874	0.0588	0.0728	0.0645	0.0911	0.0581	0.0577	0.0587	0.0589	0.0581
		0.0652	0.12	0.0657	0.0593	0.0585	0.0583	0.0694	0.0588	0.0891	0.0605	0.0735	0.0629	0.0644	0.0632	0.0626	0.0622	0.0613	0.0633
	HEPC3.7	0.0601	0.0942	0.0614	0.0578	0.0594	0.0577	0.064	0.058	0.0756	0.0573	0.0677	0.0605	0.0575	0.0569	0.0562	0.0565	0.057	0.0564
		0.0603	0.0937	0.0608	0.0577	0.057	0.0576	0.0614	0.0533	0.0699	0.0565	0.0659	0.0581	0.0575	0.057	0.0564	0.0594	0.0568	0.0569
	HEPC3-3.7CDRH3	0.2142	0.0938	0.9952	0.3556	0.4315	0.06	0.062	0.0548	0.2494	0.0568	0.9289	1.2771	0.0863	0.0628	0.058	0.171	0.0588	0.0638
		0.2131	0.0928	0.9718	0.3269	0.4088	0.0599	0.0632	0.0579	0.2406	0.0602	0.9129	1.3233	0.0885	0.0633	0.0618	0.1543	0.0621	0.0657
	HEPC3.8	0.0603	0.0915	0.0614	0.0577	0.0572	0.0643	0.0735	0.0547	0.0724	0.0538	0.0653	0.0582	0.0568	0.0553	0.0535	0.0702	0.061	0.0771
		0.0615	0.0904	0.062	0.0663	0.0562	0.0625	0.0655	0.0532	0.0718	0.0539	0.0662	0.0577	0.0566	0.0566	0.0782	0.0887	0.1376	0.1094
	HEPC3-3.8CDRH3	0.0581	0.0884	0.0859	0.1075	0.0825	0.1028	0.0835	0.0516	0.0672	0.0505	0.0658	0.0622	0.0571	0.0559	0.0568	0.0565	0.0571	0.06
		0.0586	0.0873	0.0659	0.0606	0.0609	0.0593	0.064	0.0554	0.0716	0.0621	0.0644	0.0619	0.061	0.0588	0.0585	0.0583	0.0597	0.0594
	AR3C.1	0.0602	0.0911	0.0611	0.059	0.059	0.0578	0.063	0.0578	0.0757	0.0589	0.0649	0.0583	0.0576	0.0577	0.0583	0.0591	0.0596	0.0577
		0.0599	0.0879	0.061	0.0598	0.058	0.0573	0.0628	0.0581	0.0733	0.0579	0.0648	0.0578	0.0584	0.0584	0.0575	0.0583	0.0575	0.0586
	AR3C-3C.1CDRH3	0.0598	0.0874	0.0606	0.0585	0.0583	0.0584	0.0631	0.0577	0.0722	0.0596	0.0645	0.0595	0.0608	0.058	0.0578	0.0627	0.0578	0.0576
		0.0604	0.087	0.062	0.0586	0.0578	0.058	0.0629	0.0586	0.0735	0.0602	0.0648	0.0596	0.0599	0.0591	0.0616	0.0625	0.0608	0.0596
	AR3C.2	0.065	0.1825	0.0744	0.0576	0.0543	0.0539	0.0827	0.0555	0.1403	0.06	0.1007	0.055	0.0545	0.055	0.0556	0.0545	0.0541	0.0567
		0.0652	0.1781	0.0732	0.0602	0.0546	0.0543	0.0843	0.0589	0.1352	0.057	0.1032	0.0546	0.0542	0.0572	0.0551	0.0554	0.0546	0.0552
	AR3C-3C.2CDRH3	0.0667	0.1858	0.0754	0.0614	0.0547	0.0565	0.0811	0.0558	0.1352	0.058	0.102	0.0566	0.0541	0.0557	0.0578	0.0591	0.0558	0.0556
		0.0665	0.1854	0.0759	0.0628	0.0558	0.0584	0.0836	0.0558	0.1368	0.058	0.1036	0.0582	0.0557	0.0643	0.0582	0.058	0.0562	0.0568

## Sheet: Figure S3
Supplementary Figure 3 - raw data
	E2 from strain	Ab concentration, ng/mL	HEPC3-sibl1	HEPC3-sibl1	HEPC3-sibl2	HEPC3-sibl2	HEPC3	HEPC3	HEPC3.1	HEPC3.1	HEPC3.4	HEPC3.4
	1a09	10000	2.994	2.846	2.773	2.783	2.936	2.954	2.307	2.344	2.677	2.731
		2500	2.876	2.753	2.481	2.458	2.725	2.915	2.157	2.15	2.506	2.535
		625	2.658	2.635	1.866	1.879	2.758	2.807	1.697	1.728	2.16	2.117
		156.25	2.351	2.237	1.011	0.953	2.405	2.505	1.006	0.975	1.276	1.288
		39.0625	1.434	1.426	0.34	0.33	1.663	1.61	0.397	0.4	0.495	0.485
		9.76562	0.58	0.562	0.135	0.123	0.686	0.685	0.146	0.145	0.176	0.168
		2.44141	0.22	0.198	0.066	0.065	0.239	0.235	0.071	0.073	0.113	0.082
		0.610352	0.154	0.084	0.061	0.084	0.098	0.097	0.051	0.052	0.062	0.052
	E2 from strain	Ab concentration, ng/mL	HEPC3-sibl1	HEPC3-sibl1	HEPC3-sibl2	HEPC3-sibl2	HEPC3	HEPC3	HEPC3.1	HEPC3.1	HEPC3.4	HEPC3.4
	1a31	10000	2.63	2.58	2.24	2.294	2.608	2.6	0.254	0.246	0.259	0.39
		2500	2.296	2.285	1.557	1.744	2.277	2.257	0.224	0.233	0.271	0.296
		625	1.754	1.72	0.874	0.95	1.71	1.728	0.233	0.23	0.252	0.262
		156.25	0.886	0.824	0.418	0.42	0.93	0.92	0.217	0.22	0.225	0.237
		39.0625	0.469	0.421	0.317	0.278	0.472	0.451	0.226	0.232	0.227	0.247
		9.76562	0.299	0.282	0.247	0.242	0.293	0.294	0.228	0.226	0.251	0.236
		2.44141	0.264	0.249	0.233	0.239	0.256	0.248	0.233	0.227	0.228	0.23
		0.610352	0.261	0.258	0.244	0.246	0.24	0.241	0.239	0.242	0.244	0.232
	E2 from strain	Ab concentration, ng/mL	HEPC3-sibl1	HEPC3-sibl1	HEPC3-sibl2	HEPC3-sibl2	HEPC3	HEPC3	HEPC3.1	HEPC3.1	HEPC3.4	HEPC3.4
	1a38	10000	2.8	2.804	2.631	2.739	2.67	2.833	2.737	2.748	2.536	2.542
		2500	2.671	2.673	2.62	2.512	2.72	2.742	2.687	2.642	2.335	2.333
		625	2.529	2.449	2.231	2.115	2.634	2.634	2.617	2.536	1.859	1.824
		156.25	2.16	2.047	1.45	1.445	2.292	2.26	2.209	2.094	0.908	0.954
		39.0625	1.278	1.188	0.608	0.568	1.474	1.446	1.234	1.218	0.322	0.335
		9.76562	0.495	0.464	0.208	0.203	0.613	0.617	0.462	0.47	0.124	0.146
		2.44141	0.18	0.164	0.088	0.09	0.222	0.224	0.163	0.165	0.075	0.069
		0.610352	0.088	0.084	0.057	0.055	0.093	0.095	0.11	0.079	0.056	0.07
	E2 from strain	Ab concentration, ng/mL	HEPC3-sibl1	HEPC3-sibl1	HEPC3-sibl2	HEPC3-sibl2	HEPC3	HEPC3	HEPC3.1	HEPC3.1	HEPC3.4	HEPC3.4
	1a53	10000	2.88	2.826	2.742	2.798	2.747	2.697	2.601	2.622	1.111	1.14
		2500	2.824	2.738	2.578	2.739	2.681	2.645	2.46	2.449	0.695	0.758
		625	2.538	2.531	2.284	2.258	2.617	2.561	2.331	2.318	0.327	0.338
		156.25	2.042	2.055	1.586	1.581	2.283	2.213	1.805	1.817	0.147	0.15
		39.0625	1.123	1.118	0.689	0.707	1.354	1.413	0.937	0.94	0.095	0.074
		9.76562	0.424	0.402	0.236	0.242	0.539	0.545	0.343	0.358	0.054	0.062
		2.44141	0.149	0.153	0.094	0.096	0.189	0.184	0.125	0.13	0.046	0.049
		0.610352	0.077	0.071	0.064	0.104	0.081	0.082	0.066	0.071	0.049	0.046
	E2 from strain	Ab concentration, ng/mL	HEPC3-sibl1	HEPC3-sibl1	HEPC3-sibl2	HEPC3-sibl2	HEPC3	HEPC3	HEPC3.1	HEPC3.1	HEPC3.4	HEPC3.4
	1a72	10000	2.89	2.967	2.841	2.865	2.912	2.945	2.783	2.726	1.41	1.33
		2500	2.841	2.809	2.541	2.492	2.791	2.868	2.634	2.566	0.693	0.727
		625	2.602	2.539	1.974	1.859	2.432	2.539	2.426	2.335	0.276	0.264
		156.25	1.982	1.889	0.915	0.91	2.104	2.127	1.631	1.677	0.11	0.107
		39.0625	0.997	0.951	0.359	0.363	1.2	1.189	0.768	0.755	0.063	0.06
		9.76562	0.344	0.34	0.127	0.127	0.454	0.446	0.253	0.258	0.05	0.047
		2.44141	0.13	0.125	0.088	0.067	0.163	0.17	0.1	0.098	0.046	0.047
		0.610352	0.065	0.099	0.049	0.051	0.077	0.073	0.058	0.058	0.047	0.044
	E2 from strain	Ab concentration, ng/mL	HEPC3-sibl1	HEPC3-sibl1	HEPC3-sibl2	HEPC3-sibl2	HEPC3	HEPC3	HEPC3.1	HEPC3.1	HEPC3.4	HEPC3.4
	1a80	10000	3.072	2.997	2.939	2.894	3.072	3.131	0.419	0.399	2.53	2.56
		2500	3.008	3.036	3.019	2.61	2.949	2.879	0.179	0.173	2.446	2.436
		625	2.847	2.813	2.47	2.424	2.843	2.857	0.098	0.096	2.102	2.109
		156.25	2.584	2.48	1.56	1.585	2.559	2.555	0.084	0.068	1.334	1.347
		39.0625	1.774	1.768	0.716	0.717	1.973	1.902	0.073	0.065	0.547	0.541
		9.76562	0.846	0.807	0.252	0.252	0.926	0.907	0.058	0.07	0.203	0.201
		2.44141	0.293	0.29	0.113	0.111	0.327	0.326	0.058	0.059	0.101	0.098
		0.610352	0.125	0.123	0.075	0.071	0.15	0.135	0.059	0.059	0.069	0.074
	E2 from strain	Ab concentration, ng/mL	HEPC3-sibl1	HEPC3-sibl1	HEPC3-sibl2	HEPC3-sibl2	HEPC3	HEPC3	HEPC3.1	HEPC3.1	HEPC3.4	HEPC3.4
	1a116	10000	0.074	0.076	0.066	0.068	0.108	0.11	0.055	0.054	0.078	0.079
		2500	0.063	0.063	0.057	0.058	0.076	0.078	0.058	0.054	0.293	0.265
		625	0.059	0.057	0.055	0.055	0.072	0.073	0.052	0.052	0.138	0.138
		156.25	0.055	0.055	0.052	0.053	0.058	0.055	0.058	0.053	0.088	0.085
		39.0625	0.058	0.054	0.059	0.054	0.058	0.079	0.052	0.053	0.066	0.071
		9.76562	0.054	0.063	0.055	0.145	0.053	0.055	0.052	0.053	0.058	0.055
		2.44141	0.056	0.054	0.053	0.053	0.054	0.053	0.053	0.062	0.06	0.054
		0.610352	0.054	0.053	0.054	0.052	0.053	0.055	0.052	0.068	0.056	0.053
	E2 from strain	Ab concentration, ng/mL	HEPC3-sibl1	HEPC3-sibl1	HEPC3-sibl2	HEPC3-sibl2	HEPC3	HEPC3	HEPC3.1	HEPC3.1	HEPC3.4	HEPC3.4
	1a123	10000	2.595	2.592	2.226	2.224	2.645	2.569	0.049	0.046	0.049	0.055
		2500	2.326	2.311	1.71	1.57	2.453	2.43	0.045	0.053	0.102	0.065
		625	1.76	1.691	0.71	0.712	2.168	2.148	0.048	0.052	0.06	0.052
		156.25	0.776	0.803	0.241	0.241	1.353	1.364	0.045	0.043	0.049	0.047
		39.0625	0.331	0.273	0.099	0.1	0.531	0.559	0.045	0.045	0.051	0.049
		9.76562	0.112	0.109	0.087	0.063	0.185	0.191	0.044	0.044	0.048	0.046
		2.44141	0.062	0.059	0.048	0.048	0.128	0.15	0.048	0.052	0.045	0.047
		0.610352	0.05	0.049	0.045	0.044	0.053	0.054	0.044	0.047	0.06	0.044
	E2 from strain	Ab concentration, ng/mL	HEPC3-sibl1	HEPC3-sibl1	HEPC3-sibl2	HEPC3-sibl2	HEPC3	HEPC3	HEPC3.1	HEPC3.1	HEPC3.4	HEPC3.4
	1a129	10000	2.631	2.609	2.556	2.503	2.65	2.677	0.733	0.755	0.058	0.061
		2500	2.462	2.393	2.25	2.239	2.372	2.416	0.526	0.508	0.142	0.153
		625	2.074	1.954	1.683	1.598	2.211	2.178	0.322	0.289	0.087	0.094
		156.25	1.265	1.228	0.825	0.807	1.594	1.538	0.144	0.143	0.061	0.061
		39.0625	0.52	0.489	0.294	0.29	0.73	0.723	0.076	0.073	0.051	0.049
		9.76562	0.178	0.197	0.118	0.124	0.255	0.253	0.052	0.052	0.062	0.048
		2.44141	0.082	0.082	0.063	0.064	0.104	0.102	0.047	0.047	0.045	0.05
		0.610352	0.073	0.056	0.05	0.049	0.059	0.06	0.047	0.046	0.046	0.045
	E2 from strain	Ab concentration, ng/mL	HEPC3-sibl1	HEPC3-sibl1	HEPC3-sibl2	HEPC3-sibl2	HEPC3	HEPC3	HEPC3.1	HEPC3.1	HEPC3.4	HEPC3.4
	1a142	10000	2.945	2.898	2.778	2.761	2.874	2.841	0.061	0.064	2.275	2.307
		2500	2.795	2.73	2.571	2.589	2.885	2.848	0.054	0.053	1.772	1.785
		625	2.561	2.536	1.943	1.867	2.65	2.588	0.055	0.048	0.933	0.977
		156.25	1.848	1.821	0.983	0.959	2.101	2.043	0.049	0.047	0.362	0.369
		39.0625	0.795	0.784	0.34	0.348	1.119	1.12	0.05	0.065	0.161	0.149
		9.76562	0.294	0.271	0.126	0.123	0.404	0.408	0.046	0.048	0.069	0.071
		2.44141	0.105	0.103	0.064	0.065	0.144	0.142	0.047	0.047	0.053	0.055
		0.610352	0.061	0.071	0.05	0.05	0.07	0.071	0.047	0.047	0.053	0.058
	E2 from strain	Ab concentration, ng/mL	HEPC3-sibl1	HEPC3-sibl1	HEPC3-sibl2	HEPC3-sibl2	HEPC3	HEPC3	HEPC3.1	HEPC3.1	HEPC3.4	HEPC3.4
	1a154	10000	2.955	2.861	2.623	2.598	2.625	2.712	0.148	0.119	0.084	0.055
		2500	2.721	2.579	2.301	2.282	2.644	2.596	0.091	0.077	0.052	0.052
		625	2.331	2.411	1.865	1.842	2.488	2.451	0.061	0.06	0.053	0.055
		156.25	1.848	1.83	0.932	0.931	1.872	1.838	0.056	0.052	0.051	0.074
		39.0625	0.907	0.851	0.325	0.311	1.001	0.992	0.052	0.052	0.056	0.052
		9.76562	0.331	0.324	0.128	0.119	0.365	0.377	0.051	0.05	0.051	0.056
		2.44141	0.128	0.121	0.068	0.068	0.148	0.142	0.058	0.05	0.051	0.076
		0.610352	0.07	0.07	0.056	0.055	0.075	0.078	0.051	0.052	0.053	0.052
	E2 from strain	Ab concentration, ng/mL	HEPC3-sibl1	HEPC3-sibl1	HEPC3-sibl2	HEPC3-sibl2	HEPC3	HEPC3	HEPC3.1	HEPC3.1	HEPC3.4	HEPC3.4
	1a157	10000	2.842	2.813	2.727	2.7	2.851	2.924	2.8	2.645	2.57	2.511
		2500	2.906	2.837	2.581	2.522	2.777	2.704	2.629	2.43	2.362	2.357
		625	2.717	2.764	2.496	2.469	2.692	2.668	2.518	2.549	2.08	2.174
		156.25	2.537	2.491	2.056	2.034	2.338	2.407	2.309	2.268	1.416	1.476
		39.0625	2.123	2.054	1.234	1.245	1.952	1.972	1.73	1.803	0.649	0.685
		9.76562	1.214	1.145	0.52	0.503	1.091	1.071	0.802	0.805	0.243	0.251
		2.44141	0.465	0.419	0.192	0.193	0.42	0.41	0.295	0.305	0.11	0.112
		0.610352	0.185	0.178	0.097	0.096	0.167	0.172	0.129	0.13	0.074	0.073
	E2 from strain	Ab concentration, ng/mL	HEPC3-sibl1	HEPC3-sibl1	HEPC3-sibl2	HEPC3-sibl2	HEPC3	HEPC3	HEPC3.1	HEPC3.1	HEPC3.4	HEPC3.4
	1b09	10000	2.936	2.846	0.353	0.366	2.799	2.814	2.754	2.698	2.787	2.763
		2500	2.721	2.714	0.141	0.138	2.7	2.62	2.532	2.645	2.576	2.677
		625	2.513	2.479	0.076	0.071	2.528	2.509	2.506	2.472	2.402	2.383
		156.25	1.734	1.631	0.067	0.065	2.142	2.17	2.151	2.041	1.745	1.811
		39.0625	0.753	0.715	0.048	0.049	1.295	1.297	1.043	1.04	0.848	0.853
		9.76562	0.258	0.243	0.054	0.047	0.474	0.486	0.366	0.371	0.315	0.365
		2.44141	0.105	0.102	0.047	0.047	0.171	0.172	0.141	0.133	0.114	0.116
		0.610352	0.062	0.061	0.049	0.046	0.08	0.078	0.069	0.072	0.07	0.067
	E2 from strain	Ab concentration, ng/mL	HEPC3-sibl1	HEPC3-sibl1	HEPC3-sibl2	HEPC3-sibl2	HEPC3	HEPC3	HEPC3.1	HEPC3.1	HEPC3.4	HEPC3.4
	1b14	10000	1.77	1.696	0.096	0.098	2.646	2.674	2.62	2.623	2.623	2.651
		2500	1.282	1.235	0.081	0.062	2.605	2.553	2.552	2.571	2.304	2.344
		625	0.744	0.64	0.05	0.061	2.229	2.156	2.194	2.229	1.707	1.627
		156.25	0.278	0.302	0.045	0.059	1.355	1.355	1.38	1.4	0.792	0.782
		39.0625	0.104	0.122	0.044	0.055	0.527	0.515	0.601	0.586	0.282	0.265
		9.76562	0.07	0.06	0.064	0.058	0.178	0.181	0.193	0.196	0.103	0.106
		2.44141	0.051	0.068	0.045	0.05	0.084	0.079	0.086	0.083	0.061	0.061
		0.610352	0.058	0.051	0.046	0.049	0.053	0.055	0.055	0.057	0.053	0.053
	E2 from strain	Ab concentration, ng/mL	HEPC3-sibl1	HEPC3-sibl1	HEPC3-sibl2	HEPC3-sibl2	HEPC3	HEPC3	HEPC3.1	HEPC3.1	HEPC3.4	HEPC3.4
	1b21	10000	0.515	0.513	0.098	0.069	1.172	1.137	0.054	0.075	0.119	0.066
		2500	0.251	0.235	0.058	0.056	0.614	0.62	0.049	0.047	0.048	0.088
		625	0.108	0.12	0.047	0.048	0.254	0.237	0.047	0.045	0.044	0.044
		156.25	0.07	0.059	0.046	0.152	0.105	0.103	0.043	0.046	0.046	0.045
		39.0625	0.068	0.064	0.044	0.044	0.061	0.06	0.05	0.048	0.044	0.045
		9.76562	0.051	0.052	0.044	0.044	0.048	0.048	0.044	0.044	0.047	0.16
		2.44141	0.046	0.044	0.049	0.052	0.045	0.11	0.043	0.073	0.051	0.053
		0.610352	0.045	0.058	0.054	0.081	0.045	0.044	0.044	0.045	0.045	0.05
	E2 from strain	Ab concentration, ng/mL	HEPC3-sibl1	HEPC3-sibl1	HEPC3-sibl2	HEPC3-sibl2	HEPC3	HEPC3	HEPC3.1	HEPC3.1	HEPC3.4	HEPC3.4
	1b34	10000	2.554	2.473	1.975	1.96	2.772	2.624	2.293	2.247	2.451	2.416
		2500	2.333	2.28	1.229	1.226	2.559	2.588	2.087	2.028	2.201	2.259
		625	1.822	1.805	0.506	0.52	2.182	2.28	1.553	1.647	1.839	1.789
		156.25	0.899	0.893	0.187	0.182	1.602	1.643	0.998	0.957	1.008	1.042
		39.0625	0.354	0.31	0.081	0.085	0.787	0.769	0.409	0.397	0.396	0.399
		9.76562	0.133	0.125	0.053	0.053	0.265	0.272	0.146	0.14	0.148	0.145
		2.44141	0.105	0.064	0.046	0.049	0.106	0.108	0.071	0.069	0.081	0.071
		0.610352	0.049	0.049	0.044	0.044	0.06	0.072	0.056	0.051	0.051	0.055
	E2 from strain	Ab concentration, ng/mL	HEPC3-sibl1	HEPC3-sibl1	HEPC3-sibl2	HEPC3-sibl2	HEPC3	HEPC3	HEPC3.1	HEPC3.1	HEPC3.4	HEPC3.4
	1b38	10000	2.641	2.567	2.085	2.196	2.623	2.64	2.501	2.602	2.47	2.59
		2500	2.494	2.377	1.61	1.605	2.47	2.555	2.414	2.436	2.33	2.384
		625	2.121	2.038	0.769	0.788	2.301	2.322	2.191	2.059	1.948	1.906
		156.25	1.365	1.314	0.282	0.268	1.779	1.732	1.325	1.365	1.111	1.091
		39.0625	0.572	0.545	0.11	0.107	0.899	0.939	0.649	0.609	0.458	0.445
		9.76562	0.198	0.192	0.059	0.061	0.321	0.319	0.226	0.214	0.155	0.165
		2.44141	0.086	0.082	0.051	0.057	0.124	0.123	0.086	0.095	0.075	0.073
		0.610352	0.057	0.056	0.065	0.045	0.089	0.095	0.055	0.072	0.061	0.053
	E2 from strain	Ab concentration, ng/mL	HEPC3-sibl1	HEPC3-sibl1	HEPC3-sibl2	HEPC3-sibl2	HEPC3	HEPC3	HEPC3.1	HEPC3.1	HEPC3.4	HEPC3.4
	1b52	10000	1.168	1.083	0.106	0.106	2.472	2.555	2.735	2.674	2.394	2.419
		2500	0.712	0.701	0.07	0.073	2.375	2.366	2.475	2.596	2.058	2.041
		625	0.343	0.346	0.052	0.054	2.057	2.043	2.492	2.461	1.533	1.443
		156.25	0.134	0.133	0.047	0.046	1.16	1.185	1.82	1.853	0.672	0.683
		39.0625	0.068	0.079	0.045	0.047	0.499	0.475	0.903	0.889	0.247	0.224
		9.76562	0.052	0.051	0.054	0.048	0.165	0.165	0.308	0.31	0.096	0.096
		2.44141	0.051	0.047	0.045	0.049	0.083	0.085	0.12	0.123	0.061	0.061
		0.610352	0.048	0.046	0.045	0.044	0.056	0.071	0.065	0.066	0.05	0.048
	E2 from strain	Ab concentration, ng/mL	HEPC3-sibl1	HEPC3-sibl1	HEPC3-sibl2	HEPC3-sibl2	HEPC3	HEPC3	HEPC3.1	HEPC3.1	HEPC3.4	HEPC3.4
	1b58	10000	0.208	0.196	0.123	0.156	0.926	0.918	0.066	0.073	0.065	0.073
		2500	0.138	0.143	0.103	0.077	0.506	0.504	0.061	0.075	0.069	0.069
		625	0.098	0.087	0.068	0.067	0.248	0.246	0.062	0.063	0.064	0.069
		156.25	0.073	0.069	0.07	0.063	0.126	0.12	0.061	0.063	0.062	0.075
		39.0625	0.065	0.063	0.061	0.065	0.127	0.079	0.079	0.061	0.065	0.065
		9.76562	0.082	0.071	0.063	0.076	0.069	0.066	0.065	0.064	0.063	0.062
		2.44141	0.074	0.061	0.061	0.076	0.063	0.065	0.06	0.061	0.064	0.072
		0.610352	0.064	0.062	0.062	0.061	0.062	0.063	0.061	0.074	0.068	0.115

## Sheet: Figure S5
Supplementary Figure 5 - raw data
		E2 from strain
	Antibody	1a09	1a31	1a38	1a53	1a72	1a80	1a116	1a123	1a129	1a142	1a154	1a157	1b09	1b14	1b21	1b34	1b38	1b52	1b58
	Rand-VH_1	0.071	0.194	0.08	0.074	0.064	0.141	0.057	0.053	0.087	0.049	0.073	0.106	0.06	0.05	0.052	0.086	0.086	0.058	0.054
		0.073	0.19	0.073	0.071	0.064	0.135	0.054	0.05	0.072	0.052	0.072	0.108	0.055	0.049	0.048	0.085	0.096	0.05	0.051
		0.075	0.196	0.071	0.074	0.064	0.143	0.055	0.053	0.07	0.053	0.073	0.111	0.055	0.052	0.045	0.087	0.083	0.051	0.044
	Rand-VH_2	0.087	0.187	0.076	0.074	0.066	0.14	0.055	0.052	0.077	0.055	0.073	0.113	0.057	0.051	0.049	0.084	0.09	0.05	0.067
		0.076	0.185	0.073	0.072	0.067	0.139	0.055	0.053	0.064	0.057	0.075	0.112	0.058	0.049	0.047	0.089	0.087	0.05	0.056
		0.075	0.186	0.074	0.074	0.066	0.14	0.054	0.053	0.077	0.056	0.074	0.111	0.057	0.05	0.038	0.092	0.088	0.054	0.069
	Rand-VH_3	0.049	0.184	0.052	0.049	0.05	0.06	0.056	0.049	0.046	0.047	0.043	0.052	0.053	0.05	0.049	0.049	0.051	0.048	0.059
		0.049	0.191	0.05	0.048	0.048	0.06	0.055	0.049	0.049	0.049	0.049	0.051	0.053	0.049	0.05	0.049	0.048	0.049	0.067
		0.048	0.188	0.048	0.048	0.048	0.06	0.055	0.049	0.051	0.05	0.042	0.05	0.054	0.048	0.049	0.049	0.049	0.048	0.054
	Rand-VH_4	0.048	0.185	0.06	0.048	0.049	0.06	0.056	0.049	0.055	0.048	0.037	0.05	0.053	0.05	0.049	0.049	0.049	0.049	0.083
		0.048	0.182	0.048	0.048	0.048	0.06	0.055	0.049	0.048	0.05	0.049	0.051	0.052	0.049	0.037	0.048	0.048	0.05	0.055
		0.054	0.185	0.048	0.048	0.049	0.062	0.052	0.049	0.054	0.049	0.05	0.051	0.053	0.049	0.072	0.038	0.049	0.049	0.052
	Rand-VH_5	0.047	0.187	0.051	0.061	0.049	0.061	0.055	0.168	0.05	0.05	0.048	0.049	0.052	0.051	0.046	0.048	0.05	0.052	0.05
		0.049	0.187	0.048	0.047	0.047	0.061	0.055	0.049	0.046	0.049	0.048	0.053	0.052	0.051	0.038	0.049	0.048	0.048	0.05
		0.049	0.184	0.049	0.048	0.048	0.061	0.055	0.049	0.054	0.059	0.049	0.053	0.054	0.048	0.048	0.038	0.048	0.048	0.052
	Rand-VH_6	0.06	0.186	0.065	0.06	0.057	0.085	0.059	0.063	0.06	0.056	0.054	0.065	0.065	0.053	0.042	0.058	0.068	0.054	0.057
		0.059	0.199	0.062	0.06	0.056	0.085	0.059	0.056	0.063	0.057	0.054	0.065	0.063	0.056	0.041	0.058	0.068	0.054	0.056
		0.059	0.202	0.061	0.061	0.056	0.09	0.289	0.049	0.064	0.057	0.053	0.065	0.064	0.054	0.05	0.065	0.066	0.056	0.056
	Rand-VH_7	0.047	0.183	0.051	0.048	0.048	0.06	0.054	0.203	0.049	0.048	0.048	0.051	0.052	0.05	0.041	0.037	0.05	0.048	0.05
		0.048	0.179	0.048	0.048	0.048	0.06	0.048	0.051	0.051	0.048	0.048	0.052	0.052	0.048	0.036	0.049	0.049	0.047	0.051
		0.048	0.185	0.047	0.048	0.048	0.06	0.054	0.054	0.052	0.048	0.049	0.052	0.052	0.048	0.049	0.048	0.048	0.048	0.052
	Rand-VH_8	0.047	0.181	0.048	0.048	0.051	0.059	0.054	0.253	0.047	0.048	0.048	0.048	0.051	0.051	0.047	0.044	0.051	0.047	0.049
		0.048	0.191	0.054	0.048	0.048	0.059	0.055	0.075	0.051	0.048	0.049	0.098	0.052	0.048	0.047	0.047	0.048	0.048	0.051
		0.046	0.19	0.047	0.047	0.047	0.059	0.054	0.045	0.051	0.048	0.048	0.048	0.052	0.047	0.047	0.041	0.048	0.048	0.05
	Rand-VH_9	0.052	0.183	0.051	0.05	0.037	0.066	0.055	0.049	0.05	0.049	0.051	0.061	0.053	0.049	0.048	0.051	0.037	0.048	0.05
		0.046	0.186	0.051	0.05	0.049	0.068	0.054	0.239	0.051	0.05	0.051	0.06	0.053	0.049	0.036	0.051	0.05	0.049	0.051
		0.051	0.188	0.05	0.05	0.049	0.068	0.054	0.05	0.054	0.051	0.05	0.061	0.053	0.049	0.047	0.051	0.051	0.049	0.053
	Rand-VH_10	0.049	0.18	0.059	0.048	0.05	0.061	0.055	0.048	0.051	0.05	0.05	0.069	0.058	0.05	0.048	0.054	0.044	0.052	0.056
		0.049	0.185	0.054	0.053	0.051	0.061	0.054	0.051	0.062	0.048	0.049	0.072	0.056	0.05	0.035	0.055	0.054	0.052	0.055
		0.05	0.183	0.056	0.053	0.051	0.064	0.053	0.05	0.054	0.052	0.051	0.086	0.055	0.049	0.047	0.054	0.053	0.052	0.057
	HEPC3	2.732	2.621	2.721	2.577	2.455	2.692	0.07	2.503	2.651	2.459	2.781	2.817	2.701	2.045	0.864	2.567	2.576	2.165	2.249
		2.678	2.59	2.652	2.527	2.49	2.742	0.071	2.506	2.624	2.447	2.825	2.811	2.615	2.118	0.889	2.619	2.587	2.116	2.2
		2.745	2.671	2.642	2.536	2.484	2.71	0.07	2.54	2.654	2.43	2.774	2.814	2.594	2.092	0.817	2.645	2.565	2.132	2.187

## Sheet: Figure S6
Supplementary Figure 6 - raw data
	HCV strain	Ab concentration, µg/mL	HEPC3-sibl1	HEPC3-sibl1	HEPC3-sibl2	HEPC3-sibl2	HEPC3	HEPC3	HEPC3.1	HEPC3.1	HEPC3.4	HEPC3.4
	1a09	100	83.37	83.93	72.17	64.34	82.51	84.82	72.3	74.7	54.7	62.5
		20	62.6	64.28	59.37	57.41	73.9	65	43	58	57	51.7
		4	42.39	51.44	42.31	35.59	63.19	53.33	33.9	43.9	38.3	35.7
		0.8	30.6	23.51	2.1	6.99	45.17	49.17	15.3	19.8	8	8.4
		0.16	-1.05	-5.96	-34.97	-17.48	38.64	38.61	-5.7	-6.7	0.8	-12.6
		0.032	1.05	-12.28	-15.38	-9.09	48.04	16.11	-3.8	-5	14.9	-4.3
		0.0064	-5.26	-17.19	-4.2	-24.48	25.33	25.28	-3.3	7.4	3.1	5.7
		0.00128	-13.68	-14.39	-11.89	6.99	19.32	18.89	0.2	2.9	-5.4	-13.5
		0.000256	-1.75	-6.67	-0.7	2.1	30.81	12.5	-16.2	-7.4	-8.9	-7.1
	HCV strain	Ab concentration, µg/mL	HEPC3-sibl1	HEPC3-sibl1	HEPC3-sibl2	HEPC3-sibl2	HEPC3	HEPC3	HEPC3.1	HEPC3.1	HEPC3.4	HEPC3.4
	1a31	100	93.31	92.29	86.82	85.97	94.98	99.38	37.6	34.9	25.7	-8.6
		20	81.77	85.7	82.04	83.83	94.38	92.89	22.7	6.1	8.6	21.7
		4	78.56	77.36	67.44	52.94	91.34	89.7	10	8.3	6.6	2.6
		0.8	50.12	41.94	1.5	26.4	72.24	75.94	25.3	19.7	5.3	23
		0.16	12.16	-15.14	-17.1	2.87	51.3	40.19	16.2	13.1	15.8	37.3
		0.032	-14.14	-14.64	-7.52	-18.74	26.95	25.94	7	14.4	28.3	15.1
		0.0064	9.18	5.71	-20.66	-60.88	11.69	20.43	13.5	-4.4	25	27
		0.00128	-22.33	4.47	-31.05	-22.02	0.65	9.95	-47.6	10	11.2	36.6
		0.000256	-3.23	-14.14	6.43	-25.31	18.02	14.11	15.3	0.4	7.9	45.7
	HCV strain	Ab concentration, µg/mL	HEPC3-sibl1	HEPC3-sibl1	HEPC3-sibl2	HEPC3-sibl2	HEPC3	HEPC3	HEPC3.1	HEPC3.1	HEPC3.4	HEPC3.4
	1a38	100	71.18	71.93	61.53	64.29	86.84	84.82	74.2	73.9	54.2	59.8
		20	26.64	36.55	25.44	28.51	66.48	66.88	43	54	34.3	30.7
		4	9.24	2.52	2.68	-2.68	32.42	34.73	30.9	21.7	22.6	30.7
		0.8	-28.57	-20.17	-6.51	-8.05	9.77	34.73	19.2	9.7	12.8	15.2
		0.16	-21.85	-10.92	-22.61	1.92	-15.23	1.93	-2.4	12.7	14.3	1.4
		0.032	-12.61	-8.4	-5.75	-4.21	-16.41	25.08	-3.4	10.1	11.5	23.4
		0.0064	-14.29	-5.88	-0.38	1.92	-10.55	24.12	-8.3	10.9	20.2	13.2
		0.00128	-8.4	-8.4	13.41	14.18	-17.19	12.86	3.8	21	10.9	17.5
		0.000256	-21.85	-2.52	11.11	3.45	-27.73	18.01	8.9	14.6	18.8	0.5
	HCV strain	Ab concentration, µg/mL	HEPC3-sibl1	HEPC3-sibl1	HEPC3-sibl2	HEPC3-sibl2	HEPC3	HEPC3	HEPC3.1	HEPC3.1	HEPC3.4	HEPC3.4
	1a53	100	84.03	88.66	84.54	85.75	97.88	95.31	86.1	69.3	10.8	22.6
		20	68.04	68.76	49.49	21.44	92.4	87.61	61.4	39.1	20.7	4.6
		4	56.08	49.18	16.48	35.44	76.13	72.61	34.6	42	7.7	-17
		0.8	44.83	37.57	8.35	-26.41	59.48	51	-5.3	-13.7	37.5	8.4
		0.16	-13.61	-24.86	-70.65	-22.8	17.53	22.06	8.1	16.5	9.6	2.8
		0.032	-10.71	10.34	-31.83	-23.7	16.95	19.48	-2.5	-10.2	3.4	-9
		0.0064	9.26	-15.06	-4.74	-21.44	8.62	16.05	13	-8.8	18.3	-27.6
		0.00128	-10.71	20.51	0.23	-14.67	6.03	9.46	13.7	24.2	2.2	33.1
		0.000256	15.06	10.34	-23.25	18.74	-12.93	-7.45	4.6	-1.8	33.7	12.1
	HCV strain	Ab concentration, µg/mL	HEPC3-sibl1	HEPC3-sibl1	HEPC3-sibl2	HEPC3-sibl2	HEPC3	HEPC3	HEPC3.1	HEPC3.1	HEPC3.4	HEPC3.4
	1a72	100	75.2	77.52	71.29	72.59	65.57	63.79	56.1	34.5	-6.6	16.2
		20	60.84	51.66	47.43	49.91	57.49	52.76	43.6	42.9	21.8	6.6
		4	47.23	43.11	33.73	24.04	47.01	44.83	38.7	25.8	-14	11.1
		0.8	23.59	32.03	26.99	1.36	41.32	28.62	15	-15.7	-10	5.9
		0.16	-1.85	-3.54	-8.21	-19.31	20.36	11.03	13.6	9.4	-23.2	-15.1
		0.032	2.48	0.79	-13.76	5.73	20.66	8.97	-2.8	-5.9	8.1	4.4
		0.0064	16.94	9.23	-13.41	-5.49	20.06	11.72	2.8	-13.2	6.6	14
		0.00128	-6.6	-5.33	7.38	-2.89	17.66	12.41	7.3	6.3	-13.7	-11.1
		0.000256	11.24	-0.37	-11.52	-1.95	23.05	4.83	-0.7	3.5	19.2	15.9
	HCV strain	Ab concentration, µg/mL	HEPC3-sibl1	HEPC3-sibl1	HEPC3-sibl2	HEPC3-sibl2	HEPC3	HEPC3	HEPC3.1	HEPC3.1	HEPC3.4	HEPC3.4
	1a80	100	80.19	75.76	67	54.14	69.38	71.12	0.9	22.5	56.1	39.5
		20	53.18	54.86	28.06	32.4	31.17	38.84	-20.9	22.3	26.2	24.3
		4	27.97	37.17	8.75	20.15	48.78	32.75	-8.5	16.6	25.8	12.9
		0.8	23.47	19.61	19.39	11.03	5.15	18.84	9.8	21.8	16.2	21.4
		0.16	-5.47	7.4	-13.31	-6.46	0.81	-11.59	16.4	24.5	18.1	3.7
		0.032	9.32	-0.32	-16.35	-5.7	-14.36	3.19	-5.6	25.1	-11	10
		0.0064	6.11	1.61	-11.03	-11.03	-21.68	2.32	8.6	3.1	11.4	-4.8
		0.00128	9.32	1.61	3.42	-8.75	1.9	2.03	-0.9	12.1	6	23.9
		0.000256	-0.32	0.96	14.83	4.18	-9.21	-6.09	3.2	5.8	9.8	4.4
	HCV strain	Ab concentration, µg/mL	HEPC3-sibl1	HEPC3-sibl1	HEPC3-sibl2	HEPC3-sibl2	HEPC3	HEPC3	HEPC3.1	HEPC3.1	HEPC3.4	HEPC3.4
	1a116	100	4.79	11.99	-1.35	24.23	-8.79	0	24.4	-14.8	18.4	-15.5
		20	26.03	-4.28	-3.85	9.23	-25.64	-20.99	33.2	17.3	10.2	8.1
		4	12.67	5.14	7.5	-22.12	-23.08	-15.43	13.7	27.7	27	8.7
		0.8	-12.67	10.62	-16.35	-5.77	-18.68	-1.85	3	-3.6	-3.7	8.1
		0.16	-1.54	9.25	-14.42	-9.04	-7.33	13.27	1.6	5.8	6.9	24.9
		0.032	7.53	4.11	4.42	5	-24.91	0.31	32.3	13.2	15.2	17.5
		0.0064	-5.82	17.81	-21.54	1.92	-13.92	-20.37	19.5	17	0.1	0.4
		0.00128	9.08	11.3	4.81	-0.58	-4.76	12.35	-0.8	-11.8	-0.1	7.5
		0.000256	11.64	-23.63	-5.38	6.54	-7.69	-13.27	9	-0.8	-2.5	-6.6
	HCV strain	Ab concentration, µg/mL	HEPC3-sibl1	HEPC3-sibl1	HEPC3-sibl2	HEPC3-sibl2	HEPC3	HEPC3	HEPC3.1	HEPC3.1	HEPC3.4	HEPC3.4
	1a123	100	80.9	78.41	64.29	72.06	73.13	85.66	47.7	26.7	14.83	-15.79
		20	64.85	79.94	57.63	62.44	67.97	58.05	4.4	-4.4	1.44	4.78
		4	53.96	40.97	44.31	49.12	60.47	64.59	46.4	11.1	-11.48	-8.13
		0.8	35.43	36.2	12.86	17.85	44.06	33.43	26	41.8	11	-6.22
		0.16	-1.05	11.75	11.38	-10.45	17.34	11.25	44.1	6.6	-7.18	0.96
		0.032	17.29	5.06	12.49	12.67	17.66	1.22	17	18.6	34.93	-9.57
		0.0064	9.84	11.94	3.61	11.93	8.75	10.33	5.7	12.1	-11.48	14.35
		0.00128	3.72	8.5	23.4	22.11	9.22	-8.66	21.8	24.7	18.66	0.96
		0.000256	16.14	12.89	0.46	1.76	13.28	2.89	22.8	-3.4	-9.09	41.63
	HCV strain	Ab concentration, µg/mL	HEPC3-sibl1	HEPC3-sibl1	HEPC3-sibl2	HEPC3-sibl2	HEPC3	HEPC3	HEPC3.1	HEPC3.1	HEPC3.4	HEPC3.4
	1a129	100	62.85	66.14	56.71	59.56	77.12	74.61	9.9	31.7	-22.3	-11.7
		20	28.84	42.32	39.93	46.81	55.46	62.77	26	22.7	2.6	-17
		4	12.81	38.88	17.95	19.3	47.66	41.12	13.2	8.2	9.4	-7.3
		0.8	26.74	18.05	-3.19	13.26	20.1	35.05	-6.6	-1.8	2.6	-7.7
		0.16	1.12	-19.25	-5.03	-13.76	24.61	46.73	8.4	-0.5	10.7	15.3
		0.032	12.06	2.77	-36.07	3.36	26.34	29.44	19.5	-10.1	7.1	9.2
		0.0064	-13.26	21.2	-20.13	-20.81	21.66	29.44	-3.8	-1	5.6	-12.4
		0.00128	-2.92	-18.65	8.56	-1.85	18.37	28.82	29.3	4	13.7	-12.8
		0.000256	10.56	7.12	-25	-16.28	17.85	33.33	15.8	3.6	31.4	-11.1
	HCV strain	Ab concentration, µg/mL	HEPC3-sibl1	HEPC3-sibl1	HEPC3-sibl2	HEPC3-sibl2	HEPC3	HEPC3	HEPC3.1	HEPC3.1	HEPC3.4	HEPC3.4
	1a142	100	72.61	69.55	75.45	65.13	80.21	78.98	19.8	-18.7	8.57	15.56
		20	48.59	52.21	44.08	32.24	75.03	53.07	-13.1	5.8	9.21	41.09
		4	20.08	-9.24	22.04	30.26	57	28.16	-12	-32	13.65	16.19
		0.8	-24.5	32.93	31.58	-0.66	62	16.97	-19.2	13.1	16.19	-21.27
		0.16	4.82	-17.27	6.91	23.36	22.25	-12.64	7	9.7	30.79	-0.95
		0.032	-36.55	-17.67	19.74	15.13	24.25	-26.71	-5.3	-8.1	-18.1	4.76
		0.0064	-24.9	15.26	7.57	8.88	19.25	9.03	-13.1	23.7	6.67	9.21
		0.00128	-15.66	-18.47	19.41	21.38	10	-12.64	-17.5	-25.3	30.79	-25.08
		0.000256	-19.68	-20.08	-8.22	23.03	21.75	1.08	13.6	9.2	12.38	22.54
	HCV strain	Ab concentration, µg/mL	HEPC3-sibl1	HEPC3-sibl1	HEPC3-sibl2	HEPC3-sibl2	HEPC3	HEPC3	HEPC3.1	HEPC3.1	HEPC3.4	HEPC3.4
	1a54	100	87.3	91.61	81.82	89.15	96.94	90.68	28.2	34.1	0.6	-8.6
		20	70.98	65.08	63.29	68.9	71.57	81.96	11.7	-10	5	-2.4
		4	54.2	53.29	47.06	53.46	74.09	39.72	-18.5	19.3	-9.7	6.4
		0.8	41.04	39	9.89	18.24	31.9	35.15	-1.5	-26.8	-12.3	9.9
		0.16	2.15	8.28	3.26	-2.46	12.88	-15.57	-6	1.1	-13.8	1.9
		0.032	14.85	-8.96	-12.86	-1.32	0.61	-40.98	7.1	-5.9	-22.8	-7.7
		0.0064	-1.36	6.01	2.8	6.12	13.5	-16.39	-7.6	0.4	-6	-1.1
		0.00128	-7.26	2.15	-0.97	-7.15	-15.95	-51.64	4	-13.6	12.7	-9.2
		0.000256	-0.23	2.04	5.77	17.55	-13.5	-57.38	14.6	21.2	-3	18.1
	HCV strain	Ab concentration, µg/mL	HEPC3-sibl1	HEPC3-sibl1	HEPC3-sibl2	HEPC3-sibl2	HEPC3	HEPC3	HEPC3.1	HEPC3.1	HEPC3.4	HEPC3.4
	1a157	100	79.9	75.21	71.08	79.42	84.95	81.08	47.4	47.3	63.2	53.3
		20	62.91	60.9	40.81	49.78	71.45	66.75	26.6	17.4	49.9	42.5
		4	47.12	58.9	44.1	5.83	53.58	59.86	18	7.5	29.4	8.1
		0.8	14.54	30.33	-2.84	3.74	46.11	54.33	-6.2	-25.2	4.9	-24.3
		0.16	11.03	3.51	-7.32	-25.86	25.55	34.6	-8.2	-25.9	30.7	17.8
		0.032	6.77	-1.25	-36.62	-1.35	25.55	22.49	-28.5	-4.3	23	15.2
		0.0064	9.27	-0.25	-28.85	-19.88	13.71	15.22	4.3	-17.4	13.3	-44.3
		0.00128	-29.32	2.26	-41.41	-13	21.5	14.53	17.4	-9.5	22.3	12.6
		0.000256	7.27	-33.33	-1.35	19.28	23.05	25.26	-23.3	-63.3	-32.7	15.2
	HCV strain	Ab concentration, µg/mL	HEPC3-sibl1	HEPC3-sibl1	HEPC3-sibl2	HEPC3-sibl2	HEPC3	HEPC3	HEPC3.1	HEPC3.1	HEPC3.4	HEPC3.4
	1b09	100	90.1	89.33	62.68	55	99.33	97.37	98.4	98.4	99.5	97.8
		20	90.89	81.07	43.75	38.84	97.83	97.37	93	98.9	94.2	98.6
		4	67.04	68.19	34.82	12.95	89.05	91.08	90.4	86.7	81.5	77.9
		0.8	36.86	35.42	11.61	12.41	73.93	61.48	65.5	64.6	16.4	16.7
		0.16	-22.06	0.05	5.36	9.82	27.08	41.07	19.4	14.3	13.8	0
		0.032	-11.48	-26.86	-7.14	-10.71	19.58	-3.13	9.8	14.1	4.3	14.3
		0.0064	1.97	-2.84	-5.36	17.5	40	17.86	14.7	12.4	14.7	9.2
		0.00128	0.05	-6.68	7.14	2.68	27.5	31.25	16.5	3.4	15	-3.1
		0.000256	1.01	-7.64	-4.46	10.71	37.08	27.23	21.3	24.8	15	15.2
	HCV strain	Ab concentration, µg/mL	HEPC3-sibl1	HEPC3-sibl1	HEPC3-sibl2	HEPC3-sibl2	HEPC3	HEPC3	HEPC3.1	HEPC3.1	HEPC3.4	HEPC3.4
	1b14	100	22.7	26.88	-25.89	-16.96	99.73	99.1	87.3	93.6	77.8	66.8
		20	-12.56	24.09	-12.5	-9.82	89.98	91.15	73.3	79.5	55.5	58.1
		4	-0.47	-17.21	-6.25	19.29	81.41	62.12	47.4	37.5	24.7	-10.8
		0.8	-13.49	1.4	2.68	-8.04	47.44	44.37	22.5	18.7	18.5	10.3
		0.16	-6.98	-6.98	-9.82	-14.29	45.83	10.24	10.4	10.9	18.3	17.5
		0.032	23.16	5.12	-12.5	-0.89	23.08	27.3	24.1	15.1	17.2	13.6
		0.0064	-3.26	3.26	5.36	-4.46	24.36	20.82	10.6	27.4	12.9	0.5
		0.00128	-0.47	-6.05	7.14	2.68	11.86	23.21	20.5	14.7	21.3	-0.5
		0.000256	-4.19	7.44	-1.79	-2.68	12.18	-2.39	17.8	11.8	4.4	1
	HCV strain	Ab concentration, µg/mL	HEPC3-sibl1	HEPC3-sibl1	HEPC3-sibl2	HEPC3-sibl2	HEPC3	HEPC3	HEPC3.1	HEPC3.1	HEPC3.4	HEPC3.4
	1b21	100	68.81	69.29	-6.77	-13.94	55.75	56.65	4.5	34.3	21.4	25.7
		20	45.87	47.78	-14.74	-29.08	17.26	24.89	17.5	15.3	23.4	23.1
		4	28.97	24.13	-25.9	-23.51	10.18	17.6	32.4	28.5	27.5	34.4
		0.8	1.59	-7.14	-32.27	-20.32	8.85	-10.3	20.9	16	30.5	28
		0.16	-17.46	-34.13	-33.86	-6.77	-13.72	-18.45	34.1	29.3	29.9	37.6
		0.032	-23.81	-7.94	-26.69	-13.94	-12.39	-21.89	6.8	17.5	41.4	35
		0.0064	-3.97	-15.87	-16.33	-26.69	1.33	-5.15	4.9	14.1	34.4	31.3
		0.00128	-13.49	-23.81	9.96	-5.18	-17.7	-12.88	20.3	1.9	17.7	27.4
		0.000256	-28.57	0.79	3.59	-15.54	-20.8	12.88	-10	-8.1	14.9	29.8
	HCV strain	Ab concentration, µg/mL	HEPC3-sibl1	HEPC3-sibl1	HEPC3-sibl2	HEPC3-sibl2	HEPC3	HEPC3	HEPC3.1	HEPC3.1	HEPC3.4	HEPC3.4
	1b34	100	86.32	90.92	84.66	73.47	99.93	98.67	94.5	94.3	89	86.6
		20	66.82	66.36	49.71	44.71	97.6	99.83	87.3	78.3	80.1	74.4
		4	44.86	41.12	17.35	36.18	96.8	85.94	62.8	72	63.5	47.6
		0.8	23.36	22.66	12.65	12.06	87.56	72.09	44.3	51.3	48.5	27.9
		0.16	6.07	33.18	-21.18	-26.76	59.18	57	23.6	55.8	46.8	30.5
		0.032	11.68	4.21	-22.65	-12.65	40.45	17.87	20	32.9	30	-23.6
		0.0064	2.34	21.96	-32.06	18.53	13.48	-6.76	2.1	35.4	39.9	13.3
		0.00128	-18.46	-8.64	-3.82	-25.88	17.6	-21.26	-11.6	28.4	36.5	-0.4
		0.000256	0.93	9.35	-36.76	-32.94	22.85	9.18	4.1	15.5	20.6	-19.3
	HCV strain	Ab concentration, µg/mL	HEPC3-sibl1	HEPC3-sibl1	HEPC3-sibl2	HEPC3-sibl2	HEPC3	HEPC3	HEPC3.1	HEPC3.1	HEPC3.4	HEPC3.4
	1b38	100	98.35	95.9	94.36	85	97.85	99.62	74.8	53.6	75.05	78.77
		20	84.83	86.15	65.43	70.12	96.21	97.08	77.9	48.5	55.43	49.47
		4	57.81	62.28	45.43	15.8	91.26	86.48	61.4	70.1	26.26	34.57
		0.8	14.06	10.49	6.42	-1.48	70.82	68.17	29	27	3.17	18.31
		0.16	-22.77	-41.52	-19.01	-0.74	55.44	36.9	24.2	17.4	4.66	19.06
		0.032	-6.25	-7.14	-29.14	-45.43	21.75	25.92	6.5	7.2	10.12	-17.44
		0.0064	-1.79	21.43	-7.9	1.98	4.24	26.2	-27.6	-0.3	4.53	1.18
		0.00128	5.8	3.57	-27.41	-2.96	36.87	16.62	23.5	-22.2	29.24	11.11
		0.000256	0.45	22.32	-21.23	-10.86	-4.77	-6.2	7.2	50.9	4.16	11.24
	HCV strain	Ab concentration, µg/mL	HEPC3-sibl1	HEPC3-sibl1	HEPC3-sibl2	HEPC3-sibl2	HEPC3	HEPC3	HEPC3.1	HEPC3.1	HEPC3.4	HEPC3.4
	1b52	100	50.26	55.51	-36.44	-19.49	88.84	82.16	86.5	81.1	77.3	81.2
		20	5.62	20.6	-29.66	-33.05	70.98	46.28	53.9	48.5	53.2	50.7
		4	-2.62	6.37	-4.24	-28.81	46.77	16.22	25.2	33	35	29
		0.8	-11.61	-2.62	-22.88	-27.97	9.43	-20.95	26	22.9	-4.3	-4.6
		0.16	-17.6	-10.86	-22.88	-28.81	19.96	-17.57	11.6	13.7	2	-5.3
		0.032	-23.6	-21.35	-28.81	-16.95	-10.17	-50.34	3.5	-3.8	-0.4	-7.3
		0.0064	-28.09	-10.11	-14.41	-18.64	-19.41	-36.82	9.9	25	-11.8	-0.9
		0.00128	-30.34	-8.61	1.69	-5.08	2.03	-75.68	3	-6.7	1.2	-1.8
		0.000256	-13.11	2.62	-16.1	-10.17	-6.84	-22.97	12	12.4	-8.3	17.8
	HCV strain	Ab concentration, µg/mL	HEPC3-sibl1	HEPC3-sibl1	HEPC3-sibl2	HEPC3-sibl2	HEPC3	HEPC3	HEPC3.1	HEPC3.1	HEPC3.4	HEPC3.4
	1b58	100	-16.21	-37.39	-14.42	-13.86	51.97	44.28	-4.2	-21.2	-0.7	-2.5
		20	-12.65	-2.72	-17.38	-26.25	38.58	20.66	-2.7	-23.4	-11.5	0.5
		4	-13.78	-36.08	11.65	13.12	-19.29	2.58	-12.4	-3.1	-4.7	9.2
		0.8	3.09	6.65	3.51	-13.49	-19.29	-3.69	-11	-29.3	5.2	-12.7
		0.16	12.09	4.22	-6.28	-7.95	12.6	14.39	3.1	-25.8	6	-1.5
		0.032	-12.84	9.65	-1.48	-1.85	2.76	7.01	-2.4	-20.1	-14.5	-4
		0.0064	-32.15	20.15	-5.18	-3.33	21.65	-9.96	8.8	-33.1	-23.4	-10
		0.00128	-11.9	15.84	29.94	10.35	-8.27	-2.95	-0.4	-25.6	-8.7	0.5
		0.000256	1.97	6.84	-4.99	-19.96	-10.24	-0.74	-14.4	-53.4	-10.2	3
	HCV strain	Ab concentration, µg/mL	HEPC3-sibl1	HEPC3-sibl1	HEPC3-sibl2	HEPC3-sibl2	HEPC3	HEPC3	HEPC3.1	HEPC3.1	HEPC3.4	HEPC3.4
	2.4.1	100	39.56	33.76	27.64	26.84	31.55	35.33	-4.64	-4.31	25.27	26.2
		20	29.9	31.83	24.28	26.04	26.34	29.97	-2.2	-9.03	23.1	20.47
		4	2.4	26.99	20.93	19.97	20.19	21.29	-11.31	-3.82	18.45	17.36
		0.8	18.94	19.58	18.05	16.13	19.56	16.25	-3.34	-4.64	11.32	14.73
		0.16	16.36	16.04	12.62	10.38	17.19	13.56	-4.8	-1.38	7.29	5.89
		0.032	15.07	12.49	9.11	8.47	11.04	10.25	-10.5	-13.59	5.12	3.41
		0.0064	10.88	11.36	6.87	4.15	7.1	5.36	-7.08	-4.64	0.62	3.57
		0.00128	7.66	6.37	2.56	1.76	-5.52	3.47	-0.41	-12.45	-11.16	-7.29
		0.000256	5.88	-6.69	-0.16	0.96	2.52	0.79	-6.75	-11.31	-5.74	-2.79
		6.4e-05	-0.56	0.56	-1.28	1.28	1.58	-1.58	-2.03	2.03	2.48	-2.48
	HCV strain	Ab concentration, µg/mL	HEPC3-sibl1	HEPC3-sibl1	HEPC3-sibl2	HEPC3-sibl2	HEPC3	HEPC3	HEPC3.1	HEPC3.1	HEPC3.4	HEPC3.4
	3.1.2	100	58.07	56.66	40.22	41.85	83.7	83.85	21.67	18.75	20.29	19.09
		20	45.04	43.91	33.15	35.33	68.81	71.77	15.83	15.42	18.85	16.93
		4	30.88	27.76	22.83	17.12	52.29	63.3	13.33	13.75	14.77	14.05
		0.8	16.71	19.26	15.76	11.14	26.61	29.36	9.58	12.5	11.4	11.88
		0.16	13.6	18.41	6.52	9.24	14.68	11.93	7.08	7.92	10.2	9.72
		0.032	11.05	11.33	5.71	4.89	8.87	5.5	5	3.75	8.52	7.08
		0.0064	6.8	6.23	1.09	2.17	2.45	4.28	3.33	1.25	5.88	3.72
		0.00128	5.1	5.38	-5.98	-5.98	1.22	-0.61	-2.92	-2.5	0.12	2.04
		0.000256	1.7	1.42	0	0.27	1.22	0.92	0.42	0	3.48	-2.04
		6.4e-05	-1.42	1.42	-2.17	2.17	-0.31	0.31	-1.67	1.67	4.68	-4.68
	HCV strain	Ab concentration, µg/mL	HEPC3-sibl1	HEPC3-sibl1	HEPC3-sibl2	HEPC3-sibl2	HEPC3	HEPC3	HEPC3.1	HEPC3.1	HEPC3.4	HEPC3.4
	4.2.2	100	90.13	90.53	73.56	75.92	89.51	87.76	91.16	86.8	65.09	71.13
		20	77.65	81.03	59.16	69.63	87.09	85.12	78.25	82.46	54.07	63.25
		4	65.09	69.38	47.12	54.97	75.97	75.88	73.59	70.46	46.98	51.18
		0.8	40.77	48.21	27.23	26.44	63.56	64.67	40.39	47.97	33.86	31.76
		0.16	29.9	27.32	22.25	22.77	39.92	36.86	18.17	32.55	28.87	29.4
		0.032	29.04	27.61	21.73	19.11	29.35	26.56	20.78	26.54	22.05	21
		0.0064	21.89	20.17	17.8	16.75	16.83	14.33	15.82	18.69	19.42	19.16
		0.00128	18.17	14.45	11.26	11.78	10.99	11.54	8.5	8.76	15.49	9.45
		0.000256	11.59	13.3	8.64	9.16	-2.36	-2.92	-4.05	4.31	5.77	5.25
		6.4e-05	0.43	-0.43	9.16	-9.16	-2.36	2.36	0.13	-0.13	4.2	-4.2
	HCV strain	Ab concentration, µg/mL	HEPC3-sibl1	HEPC3-sibl1	HEPC3-sibl2	HEPC3-sibl2	HEPC3	HEPC3	HEPC3.1	HEPC3.1	HEPC3.4	HEPC3.4
	5.2.1	100	69.27	66.62	30.7	31.91	92.52	90.29	55.22	52.16	64.11	60.74
		20	53.5	46.12	29.48	27.66	82.81	86.58	40.63	38.9	57.43	53.54
		4	38.04	41.26	25.23	24.62	81.15	79.81	29.68	26.8	43.54	41.71
		0.8	32.49	28.71	20.97	19.15	70.42	72.08	21.61	25.65	34.86	33.71
		0.16	12.93	13.56	15.5	14.89	45.5	45.56	15.85	15.85	26.29	28.57
		0.032	11.67	10.41	13.68	13.07	28.43	23.32	7.78	8.93	18.29	22.86
		0.0064	7.89	8.52	12.95	12.46	15.65	14.38	4.32	3.17	13.71	10.86
		0.00128	5.36	6.62	6.87	3.34	6.07	2.24	1.44	0.29	5.14	4
		0.000256	-4.1	-5.36	2.74	1.52	-4.15	-6.71	-2.59	-0.86	1.66	2.97
		6.4e-05	2.84	-2.84	-3.34	3.34	2.88	-2.88	-2.02	2.02	-1.71	1.71
	HCV strain	Ab concentration, µg/mL	HEPC3-sibl1	HEPC3-sibl1	HEPC3-sibl2	HEPC3-sibl2	HEPC3	HEPC3	HEPC3.1	HEPC3.1	HEPC3.4	HEPC3.4
	6.1.1	100	47.18	49.94	30.46	32.24	47.81	46.75	60.82	53.46	35.4	37.47
		20	29.66	31.41	25.11	27.49	43.05	42.78	46.1	48.16	28.17	24.03
		4	23.9	24.91	15.01	17.09	30.33	33.25	44.62	44.33	18.6	18.35
		0.8	19.15	22.15	14.71	16.79	27.42	29.01	39.32	37.85	12.14	17.05
		0.16	16.4	14.14	12.04	12.63	21.85	20.79	25.77	27.54	9.82	8.79
		0.032	8.89	6.13	11.14	11.44	19.47	17.88	21.06	19.88	2.84	2.58
		0.0064	6.13	6.63	7.9	7.28	13.11	9.93	16.05	14.87	0.26	-0.52
		0.00128	4.63	2.88	6.69	10.55	9.4	4.64	12.52	11.05	-2.33	-3.1
		0.000256	-0.13	0.88	1.04	-7.88	-5.43	-12.32	-1.62	-5.15	-4.13	-8.79
		6.4e-05	4.38	-4.38	-3.71	3.71	0.4	-0.4	-8.39	8.39	5.94	-5.94
